# Supplementary material for: Exploring the Impact of Ketodeoxynonulosonic Acid in Host-Pathogen Interactions Using Uptake and Surface Display by Nontypeable Haemophilus influenzae
Source: mBio. 2021 Jan 19;12(1):e03226-20. doi: 10.1128/mBio.03226-20 (PMC7845648; doi:10.1128/mBio.03226-20)
Supplement: FILE S1 [file mBio.03226-20-s0001.xlsx]

## Sheet: Sheet1
Name of bacteria	Associated with human	Compound ID	Structure type	Glycan structure (graphical) structure in SNFG notation:
Escherichia coli O145	Pathogen	12065	polymer biological repeating unit Compound class: O-polysaccharide, O-antigen
Salmonella enterica O48 (Y) Toucra	Pathogen	12064	polymer biological repeating unit Compound class: O-polysaccharide, O-antigen
Hafnia alvei 2	Commensal (rarely pathogenic)	1164	polymer biological repeating unit Compound class: O-polysaccharide
Neisseria meningitidis W135	Pathogen	4267	polymer chemical repeating unit ; >200000
Streptococcus sp. VIII; Streptococcus agalactiae B VIII; Streptococcus sp. B VIII	Pathogen	4162	polymer chemical repeating unit Compound class: CPS
Streptococcus sp. VII; Streptococcus agalactiae B VII; Streptococcus sp. B VII	Pathogen	4161	polymer chemical repeating unit Compound class: CPS
Neisseria meningitidis Y, Neisseria meningitidis W135	Pathogen	4266	polymer chemical repeating unit ; >200000
Neisseria meningitidis C	Pathogen	4265	polymer chemical repeating unit ; >200000
Neisseria meningitidis serogroup C	Pathogen	4205	polymer chemical repeating unit Compound class: CPS
Hafnia alvei 2	Commensal (rarely pathogenic)	4693	polymer chemical repeating unit ;O-polysaccharide, O-antigen
Neisseria meningitidis group W135, Neisseria meningitidis group Y	Pathogen	4206	polymer chemical repeating unit; CPS
Escherichia coli K1	Commensal	4166	polymer chemical repeating unit Compound class: K-antigen
Vibrio cholerae H11, Vibrio cholerae Heiberg 1, Vibrio cholerae non-O1, Vibrio cholerae 10311	Pathogen	4795	polymer chemical repeating unit Compound class: O-polysaccharide, O-antigen
Neisseria meningitidis C	Pathogen	5833	polymer chemical repeating unit Trivial name: colominic acid
Escherichia coli K92	Pathogen	5834	polymer chemical repeating unit Trivial name: colominic acid
Streptococcus sp. B	Pathogen	5983	polymer chemical repeating unit Compound class: CPS
Streptococcus sp. type VI group B	Pathogen	6062	polymer chemical repeating unit Compound class: CPS
Escherichia coli O104	Pathogen	5705	polymer chemical repeating unit Compound class: K-antigen
Escherichia coli O104	Pathogen	5409	polymer chemical repeating unit Compound class: O-polysaccharide, O-antigen
Salmonella arizonae O21, Salmonella arizonae 40027	Rarely pathogenic	4813	polymer chemical repeating unit Compound class: O-polysaccharide, O-antigen
Escherichia coli O24	Pathogen	4886	polymer chemical repeating unit Compound class: O-polysaccharide, O-antigen
Streptococcus sp. B III; Streptococcus pneumoniae B type III	Pathogen	5066	polymer chemical repeating unit Compound class: CPS
Escherichia coli K9 (or O104)	Pathogen	5267	polymer chemical repeating unit Compound class: K-antigen
Streptococcus sp. VI; Streptococcus agalactiae B VI; Streptococcus sp. B VI	Pathogen	4160	polymer chemical repeating unit Compound class: CPS
Streptococcus sp. VI; Streptococcus agalactiae B VI; Streptococcus sp. B VI	Pathogen	4158	polymer chemical repeating unit Compound class: CPS
Neisseria meningitidis C; Neisseria meningitidis B, Escherichia coli K1;	Pathogen (E.coli K1: Commensal)	2719	polymer chemical repeating unit Trivial name: type C polysaccharide, polysialic acid, oligosaccharide repeating unit, α-2,9-linked polysialic acid Compound class: O-polysaccharide, O-antigen, CP
Neisseria meningitidis W135	Pathogen	2720	polymer chemical repeating unit Trivial name: type W-135 polysaccharide Compound class: CPS
Neisseria meningitidis W135	Pathogen	2721	polymer chemical repeating unit Trivial name: type W-135 polysaccharide Compound class: CPS
Neisseria meningitidis	Pathogen	2722	polymer chemical repeating unit Trivial name: type Y polysaccharide Compound class: CPS
Neisseria meningitidis C	Pathogen	2717	polymer chemical repeating unit Trivial name: type C polysaccharide Compound class: CPS
Neisseria meningitidis C	Pathogen	2716	polymer chemical repeating unit Trivial name: type C polysaccharide Compound class: CPS
Neisseria meningitidis C	Pathogen	2377	polymer chemical repeating unit Aglycon: CRM197 protein Compound class: CPS
Streptococcus sp. B VII	Pathogen	2593	polymer chemical repeating unit Compound class: CPS
Streptococcus sp. B VIII	Pathogen	2595	polymer chemical repeating unit Compound class: CPS
Neisseria meningitidis Y	Pathogen	2723	polymer chemical repeating unit Trivial name: type Y polysaccharide Compound class: CPS
Shewanella algae 48055	Pathogen	3345	polymer chemical repeating unit Compound class: O-polysaccharide
Streptococcus pneumoniae III (GBS)	Pathogen	4154	polymer chemical repeating unit Compound class: CPS
Streptococcus sp. II	Pathogen	4156	polymer chemical repeating unit Compound class: CPS
Streptococcus sp. III	Pathogen	4157	polymer chemical repeating unit Compound class: CPS
Streptococcus sp. B Ia	Pathogen	6246	polymer chemical repeating unit Compound class: CPS
Streptococcus pneumoniae B; Streptococcus sp. B type II; Neisseria, Streptococcus; Streptococcus sp. B II	Pathogen	3708	polymer chemical repeating unit Compound class: CPS
Streptococcus pneumoniae B Ia; Streptococcus sp. B Ib; Streptococcus sp. B Ia, Streptococcus sp. B Ib;	Pathogen	3649	polymer chemical repeating unit Compound class: CPS
Neisseria meningitidis C, Escherichia coli K92	Pathogen	3480	polymer chemical repeating unit Trivial name: polysialic acid, α-2,8/2,9-linked polysialic acid Compound class: CPS
Streptococcus agalactiae III; Streptococcus agalactiae B III; Streptococcus sp. B III	Pathogen	3536	polymer chemical repeating unit Compound class: CPS
Streptococcus sp. B Ia, Streptococcus sp. B Ib; Streptococcus pneumoniae B Ia	Pathogen	3648	polymer chemical repeating unit Compound class: EPS, CPS
Streptococcus agalactiae B V;	Pathogen	4159	polymer chemical repeating unit Compound class: CPS
Neisseria meningitidis W135	Pathogen	7704	polymer chemical repeating unit Compound class: CPS
Haemophilus parasuis str. Nagasaki serovar 5	Rarely	11765	polymer chemical repeating unit Compound class: CPS
Streptococcus suis 14 (DAN 13730)	Rarely	11832	polymer chemical repeating unit Compound class: CPS
Streptococcus agalactiae	Pathogen	11891	polymer chemical repeating unit Compound class: CPS
Streptococcus sp. B	Pathogen	12542	polymer chemical repeating unit ; n>100 Trivial name: PS-III Compound class: CPS
Haemophilus parasuis ER-6P serovar 15	Rarely	11763	polymer chemical repeating unit Compound class: CPS
Neisseria meningitidis Y	Pathogen	11504	polymer chemical repeating unit Compound class: CPS
Escherichia albertii O7 ZG141049	Pathogen	10698	polymer chemical repeating unit Compound class: O-polysaccharide, O-antigen
Neisseria meningitidis Y	Pathogen	11264	polymer chemical repeating unit
Neisseria meningitidis W135	Pathogen	11503	polymer chemical repeating unit Compound class: CPS
Neisseria meningitidis W	Pathogen	12549	polymer chemical repeating unit Compound class: CPS
Neisseria meningitidis Y	Pathogen	12550	polymer chemical repeating unit Compound class: CPS
Streptococcus suis 1 (1178027)	Rarely	12847	polymer chemical repeating unit Compound class: CPS
Escherichia coli O131 (F8188-41)	Commensal	12878	polymer chemical repeating unit Compound class: O-polysaccharide, O-antigen
Escherichia coli O104	Pathogen	12962	polymer chemical repeating unit Compound class: O-antigen
Fusobacterium nucleatum 10953	Pathogen	13133	polymer chemical repeating unit Compound class: O-polysaccharide, O-antigen
Streptococcus suis 1/2 (2651)	Rarely	12845	polymer chemical repeating unit Compound class: CPS
Neisseria meningitidis W	Pathogen	12635	polymer chemical repeating unit Compound class: CPS
Streptococcus sp. B II	Pathgoen	12560	polymer chemical repeating unit Compound class: CPS
Streptococcus sp. B IX	Pathogen	12561	polymer chemical repeating unit Compound class: CPS
Neisseria meningitidis Y	Pathogen	12634	polymer chemical repeating unit Compound class: CPS
Citrobacter braakii O37	Pathogen	10690	polymer chemical repeating unit Compound class: O-polysaccharide
Salmonella enterica ssp. enterica O48 sv. Toucra	Pathogen	10672	polymer chemical repeating unit Compound class: O-polysaccharide, O-antigen
Citrobacter braakii O37	Pathogen	9028	polymer chemical repeating unit Compound class: O-polysaccharide, O-antigen
Salmonella toucra Y (O48)	Pathogen	9096	polymer chemical repeating unit
Salmonella toucra Y (O48)	Pathogen	9097	polymer chemical repeating unit Compound class: O-polysaccharide, O-antigen
Salmonella enterica serovar Toucra O48	Pathogen	9197	polymer chemical repeating unit Aglycon: core-lipid A Compound class: O-polysaccharide, O-antigen
Salmonella enterica sv. Toucra O48	Pathogen	9027	polymer chemical repeating unit Compound class: O-polysaccharide, O-antigen
Hafnia alvei 10457	Commensal (opportunistic pathogen)	8834	polymer chemical repeating unit Compound class: O-polysaccharide, O-antigen
Streptococcus pneumoniae 14	Pathogen	1389	polymer chemical repeating unit Trivial name: GBSIII-PS
Salmonella arizonae O21 (L)	Rare	8509	polymer chemical repeating unit Compound class: O-polysaccharide, O-antigen
Neisseria meningitidis C	Pathogen	8576	polymer chemical repeating unit Compound class: CPS
Streptococcus suis 2	Rarely	9455	polymer chemical repeating unit Compound class: O-polysaccharide, O-antigen, CPS
Actinobacillus suis C84, Actinobacillus suis H91-0380	Rarely	9631	polymer chemical repeating unit Compound class: O-polysaccharide
Vibrio cholerae H11	Pathogen	9860	polymer chemical repeating unit
Shewanella algae 48055	Pathogen	9861	polymer chemical repeating unit
Shewanella algae 48055	Pathogen	9862	polymer chemical repeating unit Compound class: O-polysaccharide, O-antigen
Streptococcus agalactiae B	Pathogen	10035	polymer chemical repeating unit Compound class: CPS
Citrobacter braakii O37	Pathogen	9859	polymer chemical repeating unit Compound class: O-antigen
Salmonella enterica sv. Toucra O48	Pathogen	9858	polymer chemical repeating unit Compound class: O-antigen
Streptococcus agalactiae B II	Pathogen	9854	polymer chemical repeating unit Compound class: CPS
Streptococcus suis	Rarely	9855	polymer chemical repeating unit Compound class: CPS
Hafnia alvei 2	Commensal (rarely pathogenic)	9856	polymer chemical repeating unit Compound class: O-polysaccharide, O-antigen
Escherichia coli O171 CCUG 36539	Commensal	6973	polymer chemical repeating unit Compound class: O-polysaccharide, O-antigen
Escherichia coli K1, Neisseria meningitidis B, Pasteurella haemolytica A2, Electrophorus electricus, Salvelinus leucomaenis, Salvelinus pluvius	Pathogen	4557	polymer chemical repeating unit Trivial name: colominic acid, Japanese common char (Salvelinus leucomaenis pluvius) Compound class: CPS, O-linked glycoprotein, polysialate
Neisseria meningitidis W135	Pathogen	1051	polymer chemical repeating unit Trivial name: repeating unit, type W-135 polysaccharide Compound class: O-polysaccharide, O-antigen, CPS
Streptococcus pneumoniae III; Streptococcus sp. type III group B;	Pathogen	926	polymer chemical repeating unit Compound class: CPS
Neisseria meningitidis C	Pathogen	1050	polymer chemical repeating unit Compound class: CPS
Streptococcus pneumoniae B III	Pathogen	115	polymer chemical repeating unit ; n=5, 14, >14 Compound class: CPS
Neisseria meningitidis Y	Pathogen	1052	polymer chemical repeating unit Trivial name: repeating unit, type Y polysaccharide, oligosaccharide repeating unit Compound class: O-polysaccharide, O-antigen, CPS
Streptococcus agalactiae B Ib; Streptococcus agalactiae A909	Pathogen	803	polymer chemical repeating unit Compound class: CPS
Escherichia coli K1	Pathogen	1053	polymer chemical repeating unit Compound class: CPS
Salmonella enterica sv. Toucra O48	Pathogen	343	polymer chemical repeating unit
Hafnia alvei 10457	Commensal (rarely pathogenic)	175	polymer chemical repeating unit Compound class: O-polysaccharide
Salmonella enterica sv. Toucra O48	Pathogen	344	polymer chemical repeating unit Compound class: O-polysaccharide
Escherichia coli K92	Pathogen	1193	polymer chemical repeating unit Trivial name: colominic acid, polysialic acid Compound class: K-antigen, CPS
Streptococcus agalactiae B Ia	Pathogen	1363	polymer chemical repeating unit Compound class: CPS
Streptococcus	Pathogen/commensal	217	polymer chemical repeating unit Compound class: CPS
Streptococcus sp. B III	Pathogen	186	polymer chemical repeating unit ; n=100-300 Compound class: CPS
Campylobacter jejuni, Escherichia coli O104	Pathogen	11929	fragment of a bigger structure Trivial name: sialyl-α-2,3
Haemophilus influenzae	Commensal (opportunistic pathogen)	10813	fragment of a bigger structure Aglycon: core OS Trivial name: O-unit glycoform
Haemophilus influenzae R2846	Commensal (opportunistic pathogen)	9399	fragment of a bigger structure Compound class: core oligosaccharide
Photobacterium	Rarely	11930	fragment of a bigger structure Trivial name: sialyl α-2,6
Escherichia coli O104, Escherichia coli O5, Escherichia coli O127	Pathogen	11917	fragment of a bigger structure Trivial name: Sialyl-T antigen
Neisseria meningitidis B (NMGB); Escherichia coli K1, Escherichia coli K92, Neisseria meningitidis	Pathogen	1195	homopolymer Trivial name: polysialic acid Compound class: CPS
Escherichia coli K1, Neisseria meningitidis B	Pathogen	11627	homopolymer ; n=10 Trivial name: N-propionyl polysialic acid Compound class: CPS
Escherichia coli K1, Neisseria meningitidis B	Pathogen	10523	homopolymer ; n=4 Trivial name: polysialic acid Compound class: CPS
Neisseria meningitidis C	Pathogen	11260	homopolymer Compound class: CPS
Neisseria meningitidis C	Pathogen	6481	homopolymer ; n=3-6; 2100 Trivial name: colominic acid Compound class: CPS
Neisseria meningitidis	Pathogen	6757	homopolymer ; n=1-4 Trivial name: colominic acid
Neisseria meningitidis	Pathogen	6758	homopolymer ; n=2,4,6,8,9,10,12
Escherichia coli K1	Pathogen	6754	homopolymer ; n=1-12 Compound class: K-antigen, CPS
Escherichia coli K235	Commensal	8798	homopolymer ; n=~98 Trivial name: colominic acid Compound class: CPS
Escherichia coli K1	Pathogen	6668	homopolymer ; n>200 Trivial name: colominic acid Compound class: K-antigen
Escherichia coli K1, Neisseria meningitidis B	Pathogen	6775	homopolymer ; n=2-14 Trivial name: colominic acid Compound class: K-antigen
Escherichia coli K1	Pathogen	6076	homopolymer Trivial name: colominic acid Compound class: K-antigen
Neisseria meningitidis C	Pathogen	6494	homopolymer Trivial name: polysialic acid, cell-surface polysaccharide Compound class: CPS
Neisseria meningitidis C	Pathogen	6493	homopolymer Trivial name: cell-surface polysaccharide
Escherichia coli K92, Neisseria meningitidis serogroup C	Pathogen	6669	homopolymer Compound class: K-antigen, CPS
Neisseria meningitidis C	Pathogen	12548	homopolymer Compound class: CPS
Escherichia coli K1, Neisseria meningitidis B,	Pathogen	6665	homopolymer ; n>6 (group B) Trivial name: colominic acid Compound class: CPS
Escherichia coli K1; Neisseria meningitidis B;Pasteurella haemolytica A2; Neisseria meningitidis H44/76; Neisseria meningitidis serogroup B; Escherichia coli K1, Moraxella nonliquefaciens, Neisseria meningitidis B, Pasteurella haemolytica A2; Escherichia coli K235; Escherichia coli K1, Moraxella nonliquefaciens, Neisseria meningitidis B, Pasteurella haemolytica A2, Salmo gairdneri, Salvelinus nam…	Pathogen	836	homopolymer Trivial name: colominic acid sodium salt, colominic acid, type B polysaccharide, polysialic acid, PSA, oligosaccharide repeating unit, α-2,8-linked polysialic acid Compound class: O-polysaccharide, K-antigen, O-antigen, CPS
Bordetella trematum CCUG 13902	Pathogen	4331	monomer Compound class: O-polysaccharide
Chlorobium limicola f thiosulfatophilum	None	3866	monomer Aglycon: ceramide Trivial name: GSL-1 Compound class: glycosphingolipid
Campylobacter jejuni	Pathogen	7396	monomer Trivial name: sialoside
Legionella pneumophila	Pathogen	7930	monomer Trivial name: CMP-sialic acid
Bordetella trematum CCUG 13902	Pathogen	4330	monomer Compound class: O-polysaccharide
Escherichia coli K1	Pathogen	11239	structural motif or average structure Trivial name: trisialoganglioside Compound class: CPS
Neisseria meningitidis	Pathogen	7832	oligomer Compound class: LOS
Neisseria meningitidis	Pathogen	7834	oligomer Compound class: LOS
Haemophilus influenzae NTHi 1003	Commensal (opportunistic pathogen)	8071	oligomer Aglycon: lipid A Compound class: LPS
Haemophilus influenzae R2846	Commensal	8076	oligomer Aglycon: lipid A Compound class: LPS
Haemophilus influenzae R2846	Commensal	8074	oligomer Trivial name: SiaT- epitope from Hep1 Compound class: core oligosaccharide
Campylobacter jejuni GD3	Pathogen	863	oligomer Aglycon: lipid A Compound class: core oligosaccharide
Campylobacter jejuni GM1	Pathogen	862	oligomer Aglycon: lipid A Compound class: core oligosaccharide
Neisseria meningitidis 6275z, Neisseria meningitidis M986	Pathogen	8891	oligomer Compound class: core oligosaccharide
Helicobacter pylori	Pathogen	851	oligomer
Helicobacter pylori	Pathogen	854	oligomer Aglycon: tetramethylrhodamine
Neisseria meningitidis NMB	Pathogen	8892	oligomer Compound class: core oligosaccharide
Neisseria meningitidis B	Pathogen	8937	oligomer Aglycon: lipid A Compound class: LOS
Helicobacter pylori	Pathogen	850	Oligomer
Neisseria meningitidis B	Pathogen	8938	oligomer Aglycon: lipid A Compound class: LOS
Campylobacter jejuni	Pathogen	8535	oligomer Aglycon: core Compound class: LOS
Campylobacter jejuni	Pathogen	8534	oligomer Aglycon: ceramide Trivial name: GM1 Compound class: ganglioside
Escherichia coli K92	Pathogen	7425	oligomer Trivial name: polysialic acid (α-2,9-NeupNAc)
Neisseria meningitidis L2	Pathogen	12	oligomer Aglycon: lipid A Trivial name: lipooligosaccharide core L2 Compound class: LOS
Neisseria meningitidis	Pathogen	13	oligomer Aglycon: lipid A Compound class: LOS
Neisseria meningitidis	Pathogen	14	oligomer Aglycon: lipid A Compound class: LOS
Escherichia coli	Commensal (sometime pathogen)	40	oligomer
Escherichia coli; Helicobacter pylori; Escherichia coli B41	Pathogen	41	oligomer
Campylobacter jejuni	Pathgoen	104	oligomer Aglycon: Glcp(1-1)ceramide (ganglioside GQ1b) or the inner core-lipid A (lipopolysaccharide) Trivial name: ganglioside GQ1b
Campylobacter jejuni HS:4, Campylobacter jejuni HS:19	Pathogen	105	oligomer Aglycon: Glcp(1-1)ceramide (ganglioside GM1) or the inner core-lipid A (lipopolysaccharide) Trivial name: ganglioside GM1
Campylobacter jejuni HS:4, Campylobacter jejuni HS:19	Pathogen	106	oligomer Aglycon: Glcp(1-1)ceramide (ganglioside GD3) or the inner core-lipid A (lipopolysaccharide)) Trivial name: GD1a
Campylobacter jejuni HS:10	Pathogen	107	oligomer Aglycon: Glcp(1-1)ceramide (ganglioside GD1a) or the inner core-lipid A (lipopolysaccharide) Trivial name: GD3
Campylobacter jejuni HS:19	Pathogen	108	oligomer Aglycon: Glcp(1-1)ceramide (ganglioside GT1a) or the inner core-lipid A (lipopolysaccharide) Trivial name: GT1a
Streptococcus pneumoniae B III	Pathogen	117	oligomer
Streptococcus pneumoniae B III	Pathogen	119	oligomer
Streptococcus pneumoniae B III	Pathogen	120	oligomer
Streptococcus pneumoniae B III	Pathogen	122	oligomer
Campylobacter jejuni NCTC 11168	Pathogen	168	oligomer Aglycon: lipid A Compound class: core oligosaccharide, LPS
Streptococcus sp. B III	Pathogen	182	oligomer
Streptococcus sp. B III	Pathogen	183	oligomer Aglycon: poly[N-(acryloyloxy)succinimide]
Haemophilus ducreyi 35000WT	Pathogen	281	oligomer Aglycon: lipid A Compound class: LOS
Neisseria meningitidis M986-NCV	Pathogen	381	oligomer Aglycon: lipid A Compound class: LOS
Neisseria meningitidis 126E (L1)	Pathogen	508	oligomer Aglycon: lipid A Compound class: LOS
Neisseria meningitidis 7880 (L10)	Pathogen	509	oligomer Aglycon: lipid A Compound class: LOS
Neisseria meningitidis	Pathogen	526	oligomer Aglycon: lipid A Compound class: LOS
Neisseria meningitidis	Pathogen	527	oligomer Aglycon: lipid A Compound class: LOS
Neisseria meningitidis	Pathogen	528	oligomer Aglycon: lipid A Compound class: LOS
Neisseria meningitidis	Pathogen	529	oligomer Aglycon: lipid A Compound class: LOS
Neisseria meningitidis L1 126E (NRCC 4010)	Pathogen	790	oligomer Compound class: core oligosaccharide
Campylobacter jejuni GM1	Pathogen	862	oligomer Aglycon: lipid A Compound class: core oligosaccharide
Campylobacter jejuni GT1	Pathogen	864	oligomer Aglycon: lipid A Compound class: core oligosaccharide
Campylobacter jejuni 1	Pathogen	872	oligomer Compound class: LOS, LPS
Campylobacter jejuni MSC57360	Pathogen	874	oligomer Compound class: LOS
Haemophilus ducreyi ITM 5535	Pathogen	907	oligomer Aglycon: lipid A Compound class: core oligosaccharide
Neisseria meningitidis B	Pathogen	930	oligomer Aglycon: lipid A Compound class: LOS
Streptococcus pneumoniae III	Pathogen	943	oligomer Trivial name: decasaccharide corresponding to two repeating units
Streptococcus pneumoniae III	Pathogen	944	oligomer Trivial name: decasaccharide corresponding to two repeating units
Campylobacter jejuni O2	Pathogen	1112	oligomer Compound class: core oligosaccharide
Campylobacter jejuni O23	Pathogen	1113	oligomer Compound class: core oligosaccharide
Campylobacter jejuni	Pathogen	1114	oligomer Trivial name: GQ1b Compound class: ganglioside
Campylobacter jejuni	Pathogen	1115	oligomer Trivial name: GT1b Compound class: ganglioside
Campylobacter jejuni	Pathogen	1116	oligomer Trivial name: GD2 Compound class: ganglioside
Campylobacter jejuni 16971.94GSH	Pathogen	1159	oligomer Compound class: core oligosaccharide
Campylobacter jejuni O1	Pathogen	1169	oligomer Compound class: LPS
Campylobacter jejuni 23, Campylobacter jejuni 36; Campylobacter jejuni O1	Pathogen	1170	oligomer Compound class: LPS
Campylobacter jejuni O23, Campylobacter jejuni O36, Campylobacter jejuni O19, Campylobacter jejuni O4	Pathogen	1171	oligomer Compound class: core oligosaccharide, LPS
Campylobacter jejuni O19,	Pathogen	1172	oligomer Compound class: core oligosaccharide, LPS
Campylobacter jejuni OH4384	Pathogen	1177	oligomer Compound class: core oligosaccharide
Campylobacter jejuni OH4382	Pathogen	1178	oligomer Compound class: core oligosaccharide
Campylobacter jejuni PG836	Pathogen	1179	oligomer Compound class: core oligosaccharide
Haemophilus ducreyi	Pathogen	1185	oligomer Aglycon: lipid A Compound class: LOS
Campylobacter jejuni ATCC 43430 (HS:2), Campylobacter jejuni O2	Pathogen	1186	oligomer Compound class: core oligosaccharide, LOS, LPS
Neisseria meningitidis NMB (L2)	Pathogen	1194	oligomer Aglycon: lipid A Compound class: LOS
Escherichia coli O56, Escherichia coli Su 3684-41	Pathogen	1251	suggested polymer biological repeating unit Compound class: O-polysaccharide, O-antigen
Escherichia coli O24	Pathogen	1252	suggested polymer biological repeating unit Compound class: O-polysaccharide, O-antigen
Escherichia coli O56	Pathogen	1253	oligomer Compound class: O-polysaccharide
Escherichia coli O56	Pathogen	1254	oligomer
Escherichia coli O56	Pathogen	1255	oligomer
Escherichia coli O56	Pathogen	1256	oligomer
Escherichia coli O24	Pathogen	1257	oligomer
Escherichia coli O24	Pathogen	1258	oligomer
Haemophilus ducreyi 35000	Pathogen	1261	oligomer Aglycon: lipid A Compound class: LOS
Escherichia coli O104	Pathogen	1329	: suggested polymer biological repeating unit Aglycon: core Compound class: O-polysaccharide, O-antigen
Campylobacter jejuni O2 (NCTC 11168)	Pathogen	1335	oligomer Aglycon: lipid A Compound class: LPS
Campylobacter jejuni O23 (NCTC 11351)	Pathogen	1336	oligomer Aglycon: lipid A Compound class: LPS
Campylobacter jejuni	Pathogen	1353	oligomer Aglycon: GD1a Trivial name: oligosaccharide epitope
Streptococcus sp. B Ia	Pathogen	1366	oligomer Trivial name: oligosaccharide repeating units
Streptococcus sp. B Ia	Pathogen	1367	oligomer Aglycon: 1,2-O-hydroxyethylidene-D-erythritol Trivial name: oligosaccharide repeating units
Streptococcus sp. B Ia	pathogen	1370	oligomer Trivial name: oligosaccharide repeating units
Streptococcus sp. B Ia	Pathogen	1371	oligomer Aglycon: 1,2-O-hydroxyethylidene-D-erythritol Trivial name: oligosaccharide repeating units
Streptococcus sp. B Ia	Pathogen	1374	oligomer Trivial name: oligosaccharide repeating units
Streptococcus sp. B Ia	Pathogen	1375	oligomer Aglycon: 1,2-O-hydroxyethylidene-D-erythritol Trivial name: oligosaccharide repeating units
Streptococcus sp. B Ia	Pathogen	1378	oligomer Trivial name: oligosaccharide repeating units
Streptococcus sp. B Ia	Pathogen	1381	oligomer Trivial name: oligosaccharide repeating units
Streptococcus sp. B Ia	Pathogen	1382	oligomer Aglycon: 1,2-O-hydroxyethylidene-D-erythritol Trivial name: oligosaccharide repeating units
Streptococcus sp. B Ia	Pathogen	1383	oligomer Trivial name: multivalent sialyl Lex epitopes
Streptococcus sp. B Ia	Pathogen	1384	oligomer Aglycon: 1,2-O-hydroxyethylidene-D-erythritol Trivial name: multivalent sialyl Lex epitopes
Streptococcus sp. B Ia	Pathogen	1385	oligomer Trivial name: multivalent sialyl Lex epitopes
Streptococcus sp. B Ia Ia	Pathogen	1386	oligomer Aglycon: 1,2-O-hydroxyethylidene-D-erythritol Trivial name: multivalent sialyl Lex epitopes
Streptococcus sp. B Ia	Pathogen	1387	oligomer Trivial name: multivalent sialyl Lex epitopes
Streptococcus sp. B Ia	Pathogen	1388	oligomer Aglycon: 1,2-O-hydroxyethylidene-D-erythritol Trivial name: multivalent sialyl Lex epitopes
Streptococcus pneumoniae 14	Pathogen	1390	oligomer Trivial name: GBSIII-PS
Streptococcus pneumoniae 14	Pathogen	1391	oligomer Trivial name: GBSIII-PS
Streptococcus pneumoniae 14	Pathogen	1392	oligomer Trivial name: GBSIII-PS
Streptococcus pneumoniae 14	Pathogen	1393	oligomer Trivial name: GBSIII-PS
Streptococcus pneumoniae 14	Pathogen	1394	oligomer Trivial name: GBSIII-PS
Streptococcus pneumoniae 14	Pathogen	1395	oligomer Trivial name: GBSIII-PS
Streptococcus pneumoniae 14	Pathogen	1396	oligomer Trivial name: GBSIII-PS
Streptococcus pneumoniae 14	Pathogen	1397	oligomer Trivial name: GBSIII-PS
Streptococcus pneumoniae 14	Pathogen	1398	oligomer Trivial name: GBSIII-PS
Streptococcus pneumoniae 14	Pathogen	1399	oligomer Trivial name: GBSIII-PS
Streptococcus pneumoniae 14	Pathogen	1400	oligomer Trivial name: GBSIII-PS
Streptococcus pneumoniae 14	Pathogen	1401	oligomer Trivial name: GBSIII-PS
Campylobacter jejuni	Pathogen	1422	oligomer Aglycon: Kdo-lipid A Compound class: LOS
Campylobacter jejuni ATCC 43432 (HS:4), Campylobacter jejuni ATCC 43446 (HS:19), Campylobacter jejuni GB11	Pathogen	1508	oligomer Compound class: LOS
Campylobacter jejuni ATCC 43432 (HS:4), Campylobacter jejuni ATCC 43446 (HS:19), Campylobacter jejuni GB11	Pathogen	1553	oligomer Compound class: LOS
Campylobacter jejuni 11168	Pathogen	1554	oligomer Compound class: LOS
Campylobacter jejuni 11168	Pathogen	1555	oligomer Compound class: LOS
Haemophilus influenzae, Haemophilus influenzae RM118	Commensal	1791	oligomer Aglycon: lipid A Compound class: LOS, LPS
Streptococcus sp. B	Pathogen	1857	oligomer Trivial name: CPS repeating unit
Streptococcus sp. B	Pathogen	1858	oligomer Trivial name: CPS repeating unit
Campylobacter jejuni O10	Pathogen	1873	oligomer Aglycon: lipid A Compound class: LPS
Campylobacter jejuni O4 (CCUG 10938), Campylobacter jejuni O19 (CCUG 10950)	Pathogen	1874	oligomer Aglycon: lipid A
Campylobacter jejuni O4 (CCUG 10938), Campylobacter jejuni O19 (CCUG 10950)	Pathogen	1875	oligomer Aglycon: lipid A
Campylobacter jejuni O19	Pathogen	2060	oligomer Aglycon: inner core Compound class: LOS
Campylobacter jejuni O10, Campylobacter jejuni ATCC 43438	Pathogen	2061	oligomer Compound class: LOS
Campylobacter jejuni ATCC 43446, Campylobacter jejuni 43432, Campylobacter jejuni O19, Campylobacter jejuni O4	Pathogen	2174	oligomer Compound class: LOS
Campylobacter jejuni OH4384, Campylobacter jejuni O19	Pathogen	2175	oligomer Compound class: LOS
Campylobacter jejuni OH4382, Campylobacter jejuni O19	Pathogen	2176	oligomer Compound class: LOS
Campylobacter jejuni ATCC 43449, Campylobacter jejuni ATCC 43456, Campylobacter jejuni O23, Campylobacter jejuni O36, Campylobacter jejuni 81-176	Pathogen	2177	oligomer Compound class: LOS, LPS
Campylobacter jejuni NCTC 11168, Campylobacter jejuni O2	Pathogen	2178	oligomer Compound class: LOS
Campylobacter jejuni ATCC 43429, Campylobacter jejuni O1	Pathogen	2179	oligomer Compound class: LOS
Campylobacter jejuni ATCC 43430, Campylobacter jejuni O2	Pathogen	2180	oligomer Compound class: LOS
Campylobacter jejuni OH4384 (O19)	Pathogen	2181	oligomer Aglycon: inner core Compound class: LOS
Campylobacter jejuni OH4382 (O19)	Pathogen	2182	oligomer Aglycon: inner core Compound class: LOS
Neisseria meningitidis NMB	Pathogen	2216	oligomer Compound class: LOS
Haemophilus influenzae Road (RM118)	Commensal	2344	oligomer Aglycon: lipid A Compound class: core oligosaccharide
Neisseria meningitidis L4	Pathogen	2597	oligomer Compound class: core oligosaccharide
Haemophilus influenzae 1003	Commensal	2775	oligomer Aglycon: lipid A Compound class: LPS
Haemophilus influenzae 486	Commensal	2826	oligomer Aglycon: lipid A Compound class: core oligosaccharide, LPS
Haemophilus influenzae 486	Commensal	2827	oligomer Aglycon: O-deacylated lipid A Compound class: LPS
Campylobacter jejuni NCTC 11168	Pathogen	2835	oligomer Trivial name: GM1 Compound class: LOS
Campylobacter jejuni NCTC 11168	Pathogen	2836	oligomer Trivial name: GM2 Compound class: LOS
Neisseria meningitidis B (NMB)	Pathogen	3148	oligomer Aglycon: lipid A Compound class: LOS
Haemophilus ducreyi ITM5535	Pathogen	3262	oligomer Aglycon: O-deacylated lipid A Compound class: LOS
Campylobacter jejuni O10 (PG836)	Pathogen	3393	oligomer Aglycon: O-deacylated lipid A
Campylobacter jejuni O10 (PG836)	Pathogen	3394	oligomer Aglycon: O-deacylated lipid A
Haemophilus ducreyi 35000HP	Pathogen	3437	oligomer Aglycon: lipid A Compound class: LOS
Campylobacter jejuni NCTC 11168	Pathogen	3441	oligomer Aglycon: lipid A Compound class: LOS
Campylobacter jejuni PEN 19, Campylobacter jejuni CF90-26	Pathogen	3501	oligomer Aglycon: LPS
Streptococcus pneumoniae B III	Pathogen	3529	oligomer Compound class: CPS
Streptococcus pneumoniae B Ia	Pathogen	3530	oligomer Compound class: CPS
Streptococcus pneumoniae B III	Pathogen	3531	oligomer
Neisseria meningitidis L3	Pathogen	3610	oligomer Aglycon: lipid A Compound class: core oligosaccharide
Campylobacter jejuni PEN 19	Pathogen	3643	oligomer Aglycon: LPS
Campylobacter jejuni PEN 19 (OH4384)	Pathogen	3644	oligomer Aglycon: LPS
Campylobacter jejuni PEN 19 (OH4382)	Pathogen	3645	oligomer Aglycon: LPS
Neisseria meningitidis L3	Pathogen	3669	oligomer Aglycon: lipid A
Campylobacter jejuni O1 (CCUG 10935)	Pathogen	3682	oligomer Aglycon: lipid A
Campylobacter jejuni O2 (CCUG 10936)	Pathogen	3683	oligomer Aglycon: lipid A
Campylobacter jejuni O10 (CCUG 10943)	Pathogen	3685	oligomer Aglycon: lipid A
Campylobacter jejuni O23 (CCUG 10954), Campylobacter jejuni O36 (CCUG 10966)	Pathogen	3686	oligomer Aglycon: lipid A
Haemophilus influenzae 375	Commensal	3734	oligomer Aglycon: lipid A
Haemophilus influenzae 162, Haemophilus influenzae 285	Commensal	3738	oligomer Aglycon: lipid A
Haemophilus influenzae 486	Commensal	3742	oligomer Aglycon: lipid A
Haemophilus ducreyi 35000HP	Pathogen	3749	oligomer Aglycon: lipid A Trivial name: A5a1
Neisseria meningitidis L1	Pathogen	3982	oligomer Compound class: core oligosaccharide
Escherichia coli O145	Pathogen	4171	suggested polymer biological repeating unit Compound class: O-polysaccharide, O-antigen
Salmonella enterica sv. Toucra O48	Pathogen	4172	suggested polymer biological repeating unit Compound class: O-polysaccharide
Salmonella enterica ssp. arizonae O21	Pathogen	4173	suggested polymer biological repeating unit Compound class: O-polysaccharide
Streptococcus sp. B III	Pathogen	4178	oligomer Compound class: CPS
Bordetella trematum CCUG 13902	Pathogen	4331	monomer Compound class: O-polysaccharide
Campylobacter jejuni NCTC 11168	Pathogen	4389	oligomer Compound class: LOS
Neisseria gonorrhoeae 398, Neisseria gonorrhoeae 398078	Pathogen	4426	oligomer Aglycon: rest of core-lipid A
Neisseria gonorrhoeae 398, Neisseria gonorrhoeae 398079	Pathogen	4427	oligomer Aglycon: rest of core-lipid A
Neisseria meningitidis L2	Pathogen	4431	oligomer Aglycon: lipid A Compound class: core oligosaccharide
Neisseria meningitidis L2	Pathogen	4432	oligomer Aglycon: lipid A Compound class: core oligosaccharide
Neisseria meningitidis L3	Pathogen	4433	oligomer Aglycon: lipid A Compound class: core oligosaccharide
Neisseria meningitidis L4	Pathogen	4434	oligomer Aglycon: lipid A Compound class: core oligosaccharide
Neisseria meningitidis L5	Pathogen	4435	oligomer Aglycon: lipid A Compound class: core oligosaccharide
Haemophilus ducreyi 35000HP	Pathogen	4474	oligomer Aglycon: lipid A Compound class: LOS
Escherichia coli K9	Commensal	4592	oligomer Compound class: K-antigen
Campylobacter jejuni	Pathogen	4593	oligomer Aglycon: Ceramide Trivial name: GQ1b Compound class: ganglioside
Campylobacter jejuni 19, Campylobacter jejuni OH4382	Pathogen	4720	oligomer Compound class: LPS
Campylobacter jejuni 19, Campylobacter jejuni OH4384	Pathogen	4721	oligomer Compound class: LPS
Escherichia coli O104	Pathogen	4872	suggested polymer biological repeating unit Compound class: O-polysaccharide, O-antigen
Escherichia coli O56	Pathogen	4893	suggested polymer biological repeating unit
Campylobacter jejuni PEN 19	Pathogen	4950	oligomer Aglycon: rest of molecule Trivial name: GM1 analog Compound class: glycolipid
Escherichia coli O56, Escherichia coli Su 3684-41	Pathogen	5413	suggested polymer biological repeating unit
Escherichia coli O24	Pathogen	5414	suggested polymer biological repeating unit
Salmonella arizonae O21, Salmonella arizonae 40027	pathogen	5490	oligomer Compound class: O-polysaccharide, O-antigen
Vibrio cholerae H11, Vibrio cholerae Heiberg 1, Vibrio cholerae non-O1, Vibrio cholerae 10311	pathogen	5635	oligomer Compound class: O-polysaccharide, O-antigen
Streptococcus	pathogen	5675	Oligomer
Streptococcus	pathogen	5676	oligomer Trivial name: polysaccharide antigen
Streptococcus	pathogen	5677	oligomer Trivial name: polysaccharide antigen
Vibrio cholerae, Vibrio comma	pathogen	5770	oligomer Trivial name: ganglioside
Vibrio cholerae, Vibrio comma	pathogen	5771	oligomer Trivial name: II3NeuAc-Gg4
Neisseria meningitidis 6725	pathogen	5772	oligomer Aglycon: Kdo region Compound class: LOS
Escherichia coli	Commensal (sometime pathogen)	5792	Oligomer
Escherichia coli	Commensal (sometime pathogen)	5793	oligomer Aglycon: Ceramide Trivial name: GM3, II3NeuAc-Lac-Cer Compound class: ganglioside
Campylobacter jejuni PEN 19; Leishmania amazonensis	pathogen	5815	oligomer Aglycon: Ceramide Trivial name: GM1 Compound class: ganglioside
Leishmania amazonensis	pathogen	5816	oligomer Aglycon: Ceramide Trivial name: GD1a Compound class: ganglioside
Campylobacter jejuni 19, Campylobacter jejuni 4	Pathogen	5821	oligomer Compound class: LPS
Campylobacter jejuni 19, Campylobacter jejuni 4	Pathogen	5822	oligomer Compound class: LPS
Campylobacter jejuni 19, Campylobacter jejuni 4382	Pathogen	5823	oligomer Compound class: LPS
Campylobacter jejuni 19, Campylobacter jejuni 4384	Pathogen	5824	oligomer Compound class: LPS
Neisseria meningitidis B, Neisseria meningitidis 6275	Pathogen	5895	oligomer Compound class: LPS
Streptococcus sp. B III	Pathogen	5950	oligomer Compound class: CPS
Neisseria meningitidis L3	Pathogen	6002	oligomer Compound class: CPS
Campylobacter jejuni PEN 19	Pathogen	6078	oligomer Aglycon: (->2) a-Hep-LPS core Compound class: LPS
Campylobacter jejuni PEN 19	Pathogen	6140	oligomer Aglycon: Ceramide Trivial name: GD3 Compound class: ganglioside
Campylobacter jejuni PEN 19	Pathogen	6141	oligomer Aglycon: Ceramide Trivial name: GT1a Compound class: ganglioside
Streptococcus sp. B	Pathogen	6286	oligomer
Streptococcus sp. B	Pathogen	6287	oligomer
Streptococcus sp. B	Pathogen	6288	oligomer
Haemophilus ducreyi 35000	Pathogen	6511	oligomer Aglycon: lipid A Compound class: LOS
Haemophilus ducreyi 35000	Pathogen	6512	oligomer Aglycon: lipid A Compound class: LOS
Vibrio cholerae H11	Pathogen	6664	oligomer
Neisseria meningitidis L3	Pathogen	6725	oligomer Compound class: LPS
Haemophilus influenzae NTHi 375, Haemophilus influenzae 1003	Pathogen	6922	oligomer Compound class: LPS
Neisseria meningitidis 6275, Neisseria meningitidis L3	Pathogen	7005	oligomer Aglycon: lipid A Compound class: LOS
Neisseria meningitidis NMB L2/L4	Pathogen	7009	oligomer Aglycon: lipid A Compound class: LOS
Campylobacter jejuni 81-176, Campylobacter jejuni O23, Campylobacter jejuni O36	Pathogen	7022	oligomer Compound class: core oligosaccharide
Campylobacter jejuni O23/O36 (81-176)	Pathogen	7023	oligomer Compound class: core oligosaccharide
Campylobacter jejuni O23/O36 (81-176)	Pathogen	7024	oligomer Compound class: core oligosaccharide
Campylobacter jejuni ATCC 43446 HS19	Pathogen	7031	oligomer Trivial name: tetrasaccharide GD3-like epitope
Campylobacter jejuni ATCC 43446	Pathogen	7042	oligomer Aglycon: 6(5-fluorescein-carboxamido)-hexanoic acid succimidyl ester (FCHASE) Trivial name: oligosaccharide-bound sialic acid
Neisseria meningitidis L2	Pathogen	7180	oligomer Aglycon: lipid A Compound class: LOS
Neisseria meningitidis L2	Pathogen	7181	oligomer Aglycon: lipid A Compound class: LOS
Neisseria meningitidis L3	Pathogen	7182	oligomer Aglycon: lipid A Compound class: LOS
Neisseria meningitidis L4	Pathogen	7183	oligomer Aglycon: lipid A Compound class: LOS
Neisseria meningitidis L5	Pathogen	7184	oligomer Aglycon: lipid A Compound class: LOS
Haemophilus ducreyi 188	Pathogen	7327	oligomer Aglycon: ->6) lipid A Compound class: LOS
Escherichia coli K92	Pathogen	7426	oligomer Trivial name: 9-azido-derivative of polysialic acid
Haemophilus influenzae	Commensal (opportunistic pathogen)	7475	oligomer Aglycon: lipid A Compound class: core oligosaccharide
Haemophilus influenzae	Commensal (opportunistic pathogen)	7476	oligomer Aglycon: lipid A Compound class: core oligosaccharide
Haemophilus influenzae	Commensal (opportunistic pathogen)	7477	oligomer Aglycon: lipid A Compound class: core oligosaccharide
Haemophilus influenzae	Commensal (opportunistic pathogen)	7481	oligomer Aglycon: lipid A Compound class: core oligosaccharide
Haemophilus influenzae	Commensal (opportunistic pathogen)	7482	oligomer Aglycon: lipid A Compound class: core oligosaccharide
Haemophilus influenzae	Commensal (opportunistic pathogen)	7483	oligomer Compound class: core oligosaccharide
Haemophilus influenzae Rd (RM118)	Commensal	7617	oligomer Aglycon: core Trivial name: sialyl-lactose
Haemophilus influenzae Rd (RM118)	Commensal	7618	oligomer Aglycon: core-lipid A Trivial name: sialyl-lacto-N-neotetraose
Haemophilus influenzae (NTHi)	Commensal (opportunistic pathogen)	7667	oligomer Aglycon: lipid A Compound class: LOS
Campylobacter jejuni CF90-26, Campylobacter jejuni CF93-6	Pathogen	7668	oligomer Aglycon: phenylthio Trivial name: gangliooligosaccharide
Campylobacter jejuni CF90-26, Campylobacter jejuni CF93-6	Pathogen	7669	oligomer Aglycon: phenylthio Trivial name: gangliooligosaccharide
Campylobacter jejuni CF90-26, Campylobacter jejuni CF93-6	Pathogen	7670	oligomer Aglycon: phenylthio Trivial name: gangliooligosaccharide
Campylobacter jejuni CF90-26, Campylobacter jejuni CF93-6	Pathogen	7671	oligomer Aglycon: phenylthio Trivial name: gangliooligosaccharide
Haemophilus influenzae R2846losB1	Commensal	8080	oligomer Aglycon: lipid A Compound class: LPS
Helicobacter pylori	Pathogen	8121	oligomer Trivial name: oligosaccharide type 1 chains of antigen
Helicobacter pylori	Pathogen	8127	oligomer Trivial name: oligosaccharide type 2 chains of antigen
Neisseria meningitidis A	Pathogen	8291	oligomer Trivial name: α-2,8-linked N-acetylneuraminic acid dimer
Neisseria meningitidis A	Pathogen	8292	oligomer Trivial name: α-2,8-linked N-acetylneuraminic acid trimer
Rhodobacter capsulatus	None	8479	oligomer Aglycon: lipid A Trivial name: core region Compound class: core oligosaccharide
Loktanella rosea	None	9129	oligomer Trivial name: core region of the LOS Compound class: core oligosaccharide, LOS
Neisseria meningitidis L2	Pathogen	9183	oligomer Aglycon: lipid A Compound class: core oligosaccharide
Escherichia coli O171	Pathogen	9259	oligomer Aglycon: 4-methoxyphenyl Trivial name: repeating unit
Helicobacter pylori	Pathogen	9276	oligomer Trivial name: oligosaccharide type 2 chains of Sialyl-Le(x) antigen
ampylobacter jejuni HS:4, Campylobacter jejuni HS:19	Pathogen	9280	oligomer Trivial name: oligosaccharide GM1 and GD1a mimics
Campylobacter jejuni OH8344	Pathogen	9281	oligomer Trivial name: oligosaccharide GT1a mimic
Campylobacter jejuni 4382	Pathogen	9282	oligomer Trivial name: oligosaccharide GD3 mimic
Campylobacter jejuni HS:10, Campylobacter jejuni PG836	Pathogen	9283	oligomer Trivial name: oligosaccharide GD3 and GD1c mimics
Campylobacter jejuni HS:1	Pathogen	9284	oligomer Trivial name: oligosaccharide GM2 mimic
Campylobacter jejuni HS:2, Campylobacter jejuni HS:2 NCTC 11637	Pathogen	9285	oligomer
Campylobacter jejuni HS:23, Campylobacter jejuni HS:36	Pathogen	9286	oligomer Trivial name: oligosaccharide GM2 mimic
Campylobacter jejuni 81-176	Pathogen	9287	oligomer Trivial name: oligosaccharide GM2 and GM3 mimics
Campylobacter jejuni 81-176	Pathogen	9288	oligomer Trivial name: oligosaccharide GD1b and GD2 mimics
Neisseria meningitidis serogroup B MC58	Pathogen	9378	oligomer Compound class: LPS
Campylobacter jejuni NCTC 1168	Pathogen	9381	oligomer Compound class: LPS
Loktanella rosea	None	9441	oligomer Compound class: core oligosaccharide
Campylobacter jejuni RM1503	Pathogen	9704	oligomer Compound class: core oligosaccharide
Campylobacter jejuni GC149	Pathogen	9705	oligomer Trivial name: Gal-GM1a oligosaccharide Compound class: core oligosaccharide
Campylobacter jejuni GC149	Pathogen	9706	oligomer Compound class: core oligosaccharide
Campylobacter jejuni GC149	Pathogen	9707	oligomer Compound class: core oligosaccharide
Campylobacter jejuni GC149, Campylobacter jejuni RM1503	Pathogen	9708	oligomer Aglycon: phenylthio Trivial name: Gal-GM1a oligosaccharide
Haemophilus influenzae	Commensal (opportunistic pathogen)	9863	oligomer Aglycon: core oligosaccharide Trivial name: O-unit
Neisseria meningitidis	Pathogen	9864	oligomer Aglycon: core-lipid A Trivial name: outer core oligosaccharide Compound class: core oligosaccharide
Helicobacter pylori	Pathogen	9865	oligomer Aglycon: core-lipid A Trivial name: outer core oligosaccharide Compound class: core oligosaccharide
Campylobacter jejuni	Pathogen	9866	oligomer Aglycon: core-lipid A Trivial name: outer core oligosaccharide Compound class: core oligosaccharide
Campylobacter jejuni	Pathogen	9867	oligomer Aglycon: core-lipid A Trivial name: outer core oligosaccharide Compound class: core oligosaccharide
Campylobacter jejuni	Pathogen	9868	oligomer Aglycon: core-lipid A Trivial name: outer core oligosaccharide Compound class: core oligosaccharide
Campylobacter jejuni	Pathogen	9869	oligomer Aglycon: core-lipid A Trivial name: outer core oligosaccharide Compound class: core oligosaccharide
Haemophilus influenzae NTHi 1247lpsA	Commensal	10120	oligomer Trivial name: disialylated glycoform Compound class: core oligosaccharide
Rhodobacter capsulatus 37b4	None	10209	oligomer Compound class: LPS
Haemophilus influenzae NTHi 1158, Haemophilus influenzae NTHi 1159	Commensal	11187	oligomer Aglycon: lipid A Trivial name: disialylated Hep3 glycoform Compound class: LPS
Haemophilus influenzae NTHi 1158, Haemophilus influenzae NTHi 1159	Commensal	11188	oligomer Aglycon: lipid A Trivial name: disialylated Hep4 glycoform Compound class: LPS
Haemophilus ducreyi 35000, Haemophilus ducreyi O41	Pathogen	11383	oligomer Aglycon: lipid A Compound class: LOS
Neisseria meningitidis W-135; Neisseria meningitidis B	Pathogen	11450	oligomer Trivial name: polysialic acid Compound class: CPS
Campylobacter jejuni NCTC 11168	Pathogen	11611	oligomer Aglycon: lipid A Compound class: LOS
Campylobacter jejuni 81-176	Pathogen	11612	oligomer Aglycon: lipid A Compound class: LOS
Haemophilus parasuis str. Nagasaki serovar 5, Haemophilus parasuis ER-6P serovar 15	Rarely	11768	oligomer Compound class: CPS
Haemophilus influenzae NTHi 1232	Commensal	11848	oligomer Aglycon: lipid A Compound class: LPS
Haemophilus influenzae NTHi 1232	Commensal	11849	oligomer Aglycon: lipid A Compound class: LPS
Streptococcus agalactiae Ia (group B)	Pathogen	12347	oligomer Aglycon: 2-aminoethyl Trivial name: repeating unit Compound class: CPS
Escherichia coli O104	Pathogen	12452	oligomer Trivial name: O-antigen repeat unit
Escherichia coli O104	Pathogen	12453	oligomer ; 1079.4 [M-H]- Aglycon: phenylundecyl (PhU) Trivial name: sialyl-T antigen mimic
Haemophilus influenzae 486	Commensal (rarely pathogenic)	12535	oligomer Compound class: core oligosaccharide
Campylobacter jejuni 11168-O	Pathogen	12572	oligomer Aglycon: lipid A
Campylobacter jejuni 11168-O	Pathogen	12573	oligomer Aglycon: lipid A Compound class: LOS
Haemophilus influenzae 2019	Pathogen	12580	oligomer Aglycon: lipid A Compound class: LOS
Streptococcus suis 1/2 (2651)	Rarely	12845	polymer chemical repeating unit Compound class: CPS
Streptococcus suis 1 (1178027)	Rarely	12847	polymer chemical repeating unit Compound class: CPS
Escherichia coli O131 (F8188-41)	Pathogen	12877	oligomer
Escherichia coli O104	Pathogen	12963	oligomer Aglycon: (CH2)11-O-phenyl Compound class: O-antigen
Helicobacter pylori	Pathogen	13065	oligomer Trivial name: Lewis Sialyl-X antigen SLe(x)
