# Supplementary material for: Exploring the Impact of Ketodeoxynonulosonic Acid in Host-Pathogen Interactions Using Uptake and Surface Display by Nontypeable Haemophilus influenzae
Source: mBio. 2021 Jan 19;12(1):e03226-20. doi: 10.1128/mBio.03226-20 (PMC7845648; doi:10.1128/mBio.03226-20)
Supplement: FILE S2 [file mBio.03226-20-s0002.xlsx]

## Sheet: Sheet1
Name of bacteria	Associated with human	Compound ID	Structure type	Glycan structure (graphical) structure in SNFG notation:
Arthrobacter ureafaciens	Rarely (mostly environmental)	1246	monomer
Arthrobacter ureafaciens	Rarely (mostly environmental)	1247	oligomer
Sinorhizobium fredii SVQ293	None	2145	oligomer
Streptomyces sp. VKM Ac-2124	None	3377	Polymer chemical repeating units
Streptomyces sp. MB-8	None	3379	Oligomer
Brevibacterium casei ACM Ac-2114T	None	7500	Polymer chemical repeating units (Trivial name: cell wall anionic polymer)
Streptomyces scabiei	None	9849	Polymer chemical repeating unit, n=20; Trivial name: teichulosonic acid; cell wall polysaccharide
Streptomyces setonii-griseus, Streptomyces sp. VKM Ac-2090, Streptomyces macrosporus, Arthrobacter protophormiae VKM Ac-2104	Rarely (mostly environmental)	9850	Polymer chemical repeating unit, n=20; Trivial name: teichulosonic acid; cell wall polysaccharide
Arthrobacter sp. VKM Ac-2549, Arthrobacter sp. VKM Ac-2550	Rarely (mostly environmental)	9851	Polymer chemical repeating unit, n=20; Trivial name: teichulosonic acid; cell wall polysaccharide
Streptomyces sp. VKM Ac-2274	None	9852	Oligomer; Trivial name: teichulosonic acid; cell wall polysaccharide
Brevibacterium casei	Sometime Pathogenic	9853	Polymer chemical repeating unit, n=20; Trivial name: teichulosonic acid; cell wall polysaccharide
Streptomyces melanosporofaciens Ac-1864T, Streptomyces hygroscopicus Ac-831T, Streptomyces violaceusniger Ac-583T, Streptomyces endus Ac-1331T, Streptomyces endus Ac-129, Streptomyces castelarensis Ac-832T	None	10096	Polymer chemical repeating unit, n>20; Trivial name: teichulosonic acid;
Streptomyces sp. Ac-304, Streptomyces sp. Ac-305, Streptomyces sp. Ac-306	None	10097	Polymer chemical repeating unit, n>20; Trivial name: teichulosonic acid;
Streptomyces sp. VKM Ac-2274	None	10098	Oligomer; Trivial name: teichulosonic acid;
Streptomyces sp. Ac-2124, Streptomyces sp. Ac-2117, Streptomyces sp. Ac-2561, Streptomyces sp. Ac-2277, Streptomyces sp. Ac-2558, Streptomyces sp. Ac-2560, Streptomyces sp. Ac-2562, Streptomyces sp. Ac-2537, Streptomyces griseus ssp. griseus Ac-800T, Streptomyces griseus ssp. cretosus Ac-712T, Arthrobacter protophormiae Ac-2104T, Streptomyces sp. Ac-2090, Streptomyces macrosporus Ac-777T	None	10099	Polymer chemical repeating unit, n>20; Trivial name: teichulosonic acid;
Arthrobacter sp. Ac-2549, Arthrobacter sp. Ac-2550	None	10100	Polymer chemical repeating unit, n>20; Trivial name: teichulosonic acid;
Brevibacterium casei VKM Ac-2114T	None	10101	Polymer chemical repeating unit, n>20; Trivial name: teichulosonic acid;
Streptomyces coelicolor M145, Streptomyces coelicolor ATCC BAA-471	None	11140	oligomer; polysaccharide
Streptomyces coelicolor M145 (ATCC BAA-471)	None	11141	oligomer; cell wall polysaccharide
Streptomyces coelicolor M145 (ATCC BAA-471)	None	11142	oligomer; cell wall polysaccharide
Streptomyces coelicolor M145 (ATCC BAA-471)	None	11143	oligomer; teichulosonic acid
Streptomyces melanosporofaciens VKM Ac-1864T, Streptomyces hygroscopicus ssp. hygroscopicus VKM Ac-831T, Streptomyces violaceusniger VKM Ac-583T, Streptomyces endus VKM Ac-1331, Streptomyces endus VKM Ac-129, Streptomyces rutgersensis ssp. castelarensis VKM Ac-832T	None	11422	polumer chemical repeating unit, n=20; cell wall polysaccharide
Brevibacterium aurantiacum VKM Ac-2111T; Streptomyces albus subsp. albus VKM Ac-35T	None	12688	oligomer; teichulosonic acid; cell wall polysaccharide
Streptomyces albus subsp. albus VKM Ac-35T	None	12852	oligomer; teichulosonic acid; cell wall polysaccharide
Streptomyces albus J1074, Streptomyces albus R1-100	None	12855	oligomer; teichulosonic acid; cell wall polysaccharide
Streptomyces albus J1074, Streptomyces albus R1-100	None	12856	oligomer; teichulosonic acid; cell wall polysaccharide
Promicromonospora citrea VKM Ac-665T	None	20473	oligomer; teichulosonic acid; cell wall polysaccharide
Arthrobacter sp. VKM Ac-2549, Arthrobacter sp. VKM Ac-2550	Rarely (mostly environmental)	20595	oligomer; teichulosonic acid
Arthrobacter sp. VKM Ac-2549, Arthrobacter sp. VKM Ac-2550	Rarely (mostly environmental)	20596	oligomer; teichulosonic acid
Sinorhizobium fredii SVQ293; Sinorhizobium fredii SVQ293	None	1174	polymer chemical repeating unit; O-polysaccharide
Streptomyces sp. VKM (Ac-2090)	None	1191	Polymer chemical repeating unit; cell wall polysaccharide
Arthrobacter ureafaciens	Rarely (mostly environmental)	1245	Monomer
Arthrobacter ureafaciens	Rarely (mostly environmental)	1247	Oligomer
Arthrobacter ureafaciens	Rarely (mostly environmental)	1248	oligomer
Sinorhizobium fredii SVQ293	None	2145	oligomer
Streptomyces sp. MB-8	None	3379	oligomer
Klebsiella ozaenae K4	Commensal (sometime pathogenic)	5031	Polymer chemical repeating unit; CPS
Klebsiella ozaenae K4	Commensal (sometime pathogenic)	9847	Polymer chemical repeating unit; CPS
Sinorhizobium fredii SVQ293	None	9848	Polymer chemical repeating unit; CPS
Streptomyces sp. VKM Ac-2274	None	9852	oligomer; teichulosonic acid; cell wall polysaccharide
Streptomyces sp. VKM Ac-2274	None	10098	oligomer; teichulosonic acid
Streptomyces coelicolor M145, Streptomyces coelicolor ATCC BAA-471	None	11140	oligomer; polysaccharide
Streptomyces coelicolor M145 (ATCC BAA-471)	None	11141	oligomer; cell wall polysaccharide
Streptomyces coelicolor M145 (ATCC BAA-471)	None	11142	oligomer; cell wall polysaccharide
Streptomyces coelicolor M145 (ATCC BAA-471)	None	11143	oligomer; teichulosonic acid
Streptomyces coelicolor M145 (ATCC BAA-471)	None	11144	polymer biological repeating unit; n=1-6; teichulosonic acid
Streptomyces coelicolor M145 (ATCC BAA-471)	None	11145	polymer biological repeating unit; n=1-6; teichulosonic acid
Brevibacterium aurantiacum VKM Ac-2111T	None	12687	polymer chemical repeating unit; teichulosonic acid
Streptomyces albus subsp. albus VKM Ac-35T	None	12852	oligomer; teichulosonic acid; cell wall polysaccharide
Streptomyces albus subsp. albus VKM Ac-35T	None	12853	polymer chemical repeating unit: n>2; teichulosonic acid: cell wall polysaccharide
Streptomyces albus J1074, Streptomyces albus R1-100	None	12854	polymer chemical repeating unit: n= 7-8; teichulosonic acid: cell wall polysaccharide
Streptomyces albus J1074, Streptomyces albus R1-100	None	12856	oligomer; teichulosonic acid; cell wall polysaccharide
Promicromonospora citrea VKM Ac-665T	None	20472	polymer chemical repeating unit; teichulosonic acid: cell wall polysaccharide
Arthrobacter sp. VKM Ac-2549, Arthrobacter sp. VKM Ac-2550	Rarely (mostly environmental)	20593	polymer chemical repeating unit; teichulosonic acid:
Arthrobacter sp. VKM Ac-2549, Arthrobacter sp. VKM Ac-2550	Rarely (mostly environmental)	20595	oligomer; teichulosonic acid
