# Supplementary material for: Exploring the Impact of Ketodeoxynonulosonic Acid in Host-Pathogen Interactions Using Uptake and Surface Display by Nontypeable Haemophilus influenzae
Source: mBio. 2021 Jan 19;12(1):e03226-20. doi: 10.1128/mBio.03226-20 (PMC7845648; doi:10.1128/mBio.03226-20)
Supplement: FILE S3 [file mBio.03226-20-s0003.xlsx]

## Sheet: Sheet1
Glycan Structure	Sig-5	Sig-9	Sig-14
Neu5Acα3GalβR	468	11252.2	15491
Neu5Acα3Galβ3GalNAcαR	203.5	4299.75	5376.5
Neu5Acα3Galβ3GalNAcβR	383.75	7125	7501.25
Neu5Acα3Galβ3GlcNAcβR	512.25	12333.5	13596
Neu5Acα3Galβ3GlcNAcβ3Galβ4GlcβR	127	3397.5	3161.5
Neu5Acα3Galβ4GlcβR	466.25	14697.8	14955
Neu5Acα3Galβ4GlcNAcβR	174	14193	6308
Neu5Acα3Galβ4GlcNAcβ3Galβ4GlcβR	359.5	7599	6012.75
Neu5Acα3Galβ4GlcNAc6SβR	716	27100	15307.8
Neu5Acα3Galβ4(Fucα3)GlcNAcβR	119.25	17764.8	3121.25
Neu5Acα3Galβ4(Fucα3)GlcNAc6SβR	705.75	31747.2	8854.5
Neu5Acα3(β4GalNAc)Galβ4GlcβR	200.5	830.25	5585
Neu5Acα6GalβR	166.5	6041.75	6321
Neu5Acα6Galβ4GlcβR	189.25	9180.25	9655
Neu5Acα6Galβ4GlcNAcβR	280.75	12515.8	8255.75
Neu5Acα6GalNAcαR	398.25	11877.2	12779.2
Neu5Acα8Neu5Acα3Galβ4GlcβR	653.75	7514.5	9170.75
Neu5Acα8Neu5Acα3(β4GalNAc)Galβ4GlcβR	444.25	8464.5	13306.8
Neu5Acα8Neu5Acα6Galβ4GlcβR	217	10873	15406
Neu5Acα8Neu5Acα8Neu5Acα3Galβ4GlcβR	1704.25	12652	15259.5
Neu5Acα8Neu5Gcα3Galβ4GlcβR	234.25	5714.25	6765.25
Neu5Acα8Neu5Gcα6Galβ4GlcβR	546.75	9953.25	7341.5
Neu4,5Ac2α3Galβ3GalNAcαR	180.25	2782.25	5006.75
Neu4,5Ac2α3Galβ3GalNAcβR	1107.25	13767.2	17915.5
Neu4,5Ac2α-3Galβ3GlcNAcαR	635.75	5308.75	12382.5
Neu4,5Ac2α3Galβ3GlcNAcβR	541.25	12125.5	9994.5
Neu4,5Ac2α3Galβ4GlcβR	607.75	9971.5	17515
Neu4,5Ac2α3Galβ4GlcNAcβR	635.25	17682.2	13578.2
Neu4,5Ac2α3Galβ4GlcNAcβ3Galβ4GlcβR	89.25	5429.25	4562.25
Neu5,9Ac2α3GalβR	521.75	9551.5	16331.2
Neu5,9Ac2α3Galβ3GalNAcαR	753	8023.5	10844.5
Neu5,9Ac2α3Galβ3GalNAcβR	166	4497.75	5695.25
Neu5,9Ac2α3Galβ3GlcNAcβR	124.25	10648.2	10323
Neu5,9Ac2α3Galβ4GlcβR	122.75	3801.5	3628
Neu5,9Ac2α3Galβ4GlcNAcβR	247	16225.5	6271.5
Neu5,9Ac2α3Galβ4GlcNAcβ3Galβ4GlcβR	100.25	1640.75	2336
Neu5,9Ac2α6GalβR	151.25	3146	5304.25
Neu5,9Ac2α6Galβ4GlcβR	386.75	9067	8665
Neu5,9Ac2α6Galβ4GlcNAcβR	165.75	15873	11814
Neu5,9Ac2α6GalNAcαR	162.25	5330.75	8184.25
Kdnα3GalβR	290.5	1140	6170
Kdnα3Galβ3GalNAcαR	283.75	1043.25	2705.25
Kdnα3Galβ3GlcNAcαR	552.25	1587.5	2412.25
Kdnα3Galβ3GlcNAcβR	134	891.25	2645.25
Kdnα3Galβ3(Fucα4)GlcNAcβR	266	786.25	1559.5
Kdnα3Galβ4GlcβR	444.5	18402.2	19961.8
Kdnα3Galβ4GlcNAcβR	437.5	3688.5	4186.25
Kdnα3Galβ4GlcNAcβ3Galβ4GlcβR	597	2959	5179.5
Kdnα3Galβ4(Fucα3)GlcNAcβR	196.25	1374.25	2795
Kdnα6GalβR	560	2934.25	6009
Kdnα6Galβ3GalNAcαR	628.25	3147.25	4820.5
Kdnα6Galβ3GlcNAcαR	788.5	4129.75	7159.25
Kdnα6Galβ3GlcNAcβR	433.25	2432.75	4448.5
Kdnα6Galβ4GlcβR	679.5	4029.5	11097
Kdnα6Galβ4GlcNAcβR	686.5	4743.5	6137.25
Kdnα6GalNAcαR	748.75	2979.75	4895.5
Kdnα8Neu5Acα3Galβ4GlcβR	390.25	20310.5	11719
Kdnα8Neu5Gcα3Galβ4GlcβR	563	3935.25	5933.75
